# Supplementary material for: Comparative Transcriptome Analyses of Leg Muscle during Early Growth between Geese (Anser cygnoides) Breeds Differing in Body Size Characteristics
Source: Genes (Basel). 2023 May 7;14(5):1048. doi: 10.3390/genes14051048 (PMC10217984; doi:10.3390/genes14051048)
Supplement: Supplementary file 1 [file genes-14-01048-s001.zip]

Archive with 4 entries (4 files):
- Supplementary Excel S1ú║TSvsTW DEGs.xlsx
- Supplementary Excel S2ú║TSvsTW IPA 12 Networks.xls
- Table S1ú║The primers for qPCR validation.pdf
- Table S2ú║Results of the estimates for the three nonlinear models.pdf
