# Supplementary material for: Comparative Transcriptome Analyses of Leg Muscle during Early Growth between Geese (Anser cygnoides) Breeds Differing in Body Size Characteristics
Source: Genes (Basel). 2023 May 7;14(5):1048. doi: 10.3390/genes14051048 (PMC10217984; doi:10.3390/genes14051048)
Supplement: Supplementary file 1 [file genes-14-01048-s001.zip › Supplementary Excel S1ú║TSvsTW DEGs.xlsx]

## Sheet: TSvsTW.diffgene.genename
gene_id	TS_readcount	TW_readcount	log2FoldChange	pval	padj	LOC106029314	chromosome unknown open reading frame%2C human C10orf2
XM_013201718.1	410.247	2691.19	-2.3581	2.14e-30	2.05e-26	RPL38	ribosomal protein L38
XM_013192762.1	3542.24	493.107	2.342	6.88e-24	3.3e-20	GATM
XM_013174465.1	537.956	1927.47	-1.6281	6.72e-17	2.15e-13	LOC106031827	protein-lysine methyltransferase METTL21E-like
XM_013186777.1	744.309	2921.4	-1.5495	6.28e-10	1.51e-06	MAP3K4	mitogen-activated protein kinase kinase kinase 4
XM_013172551.1	219.556	729.991	-1.4215	1.38e-09	2.65e-06	LOC106030656	fatty acid-binding protein%2C adipocyte-like
Novel00502	206.359	30.4363	1.7431	2.63e-09	4.22e-06	-//-
XM_013193085.1	354.854	2236.56	-1.7058	4.94e-09	6.77e-06	PDE4	phosphodiesterase 4B%2C cAMP-specific
XM_013176117.1	179.648	458.496	-1.1782	9.68e-09	1.16e-05	NOP16	NOP16 nucleolar protein
XR_001204121.1	133.471	26.8441	1.55	5.67e-08	5.45e-05	-//-
XM_013196238.1	1242.25	2432.98	-0.89419	5.35e-08	5.45e-05	NDUFA7	NADH dehydrogenase (ubiquinone) 1 alpha subcomplex%2C 7%2C 14.5kDa
XM_013198276.1	421.243	136.764	1.2974	1.12e-07	9.8e-05	ANKRD9	ankyrin repeat domain 9
XM_013191184.1	198.552	54.662	1.3863	1.7e-07	0.00013594	DACH1	dachshund family transcription factor 1
XM_013189436.1	1405.47	2598.42	-0.82014	3.64e-07	0.00025932	MRPS34	mitochondrial ribosomal protein S34
XM_013194187.1	60.5105	200.793	-1.3194	3.78e-07	0.00025932	EZR
XM_013195871.1	3966.33	1982.43	0.90426	5.22e-07	0.00033407	CXCL12	chemokine (C-X-C motif) ligand 12
XR_001203673.1	4.76657	40.6904	-1.5014	8.92e-07	0.00053549	-//-
Novel01942	56.385	7.02008	1.4835	1.19e-06	0.00065614	-//-
XM_013180222.1	2448.21	1374.62	0.77191	1.3e-06	0.00065614	ADAMTS9	ADAM metallopeptidase with thrombospondin type 1 motif%2C 9
XM_013172803.1	59.471	364.535	-1.4658	1.26e-06	0.00065614	RSAD2	radical S-adenosyl methionine domain containing 2;start_range=.,2942864
XM_013172115.1	598.693	207.491	1.2037	1.41e-06	0.00067723	ST8SIA6	ST8 alpha-N-acetyl-neuraminide alpha-2%2C8-sialyltransferase 6
XM_013177485.1	261.593	73.7488	1.3145	1.54e-06	0.00070574	FBXL22	F-box and leucine-rich repeat protein 22
Novel00118	327.68	679.977	-0.93239	1.89e-06	0.00082302	-//-
XM_013178603.1	43.9251	3.4954	1.437	2.34e-06	0.00097533	ASB18	ankyrin repeat and SOCS box containing 18
XM_013202142.1	247.442	74.9197	1.2615	2.92e-06	0.001133	SLC2A1	solute carrier family 2 (facilitated glucose transporter)%2C member 1%2C transcript variant X1
Novel00417	51.999	164.575	-1.2433	2.95e-06	0.001133	-//-
Novel01869	196.867	607.244	-1.216	4.41e-06	0.00163	-//-
Novel00919	3372.42	841.692	1.3166	5.38e-06	0.0018533	-//-
Novel01226	95.6076	290.43	-1.201	5.6e-06	0.0018533	-//-
XM_013183181.1	74.9598	236.627	-1.2194	5.51e-06	0.0018533	LIPG
XR_001203869.1	67.3127	13.4164	1.3522	6.54e-06	0.0020929	-//-
XR_001214290.1	63.1949	7.39064	1.3589	8.67e-06	0.0026859	-//-
XM_013197910.1	8.66453	39.2967	-1.3093	1.07e-05	0.0032052	GCGR
XM_013172185.1	44.4781	9.24277	1.3121	1.25e-05	0.0036493	B3GAT2	beta-1%2C3-glucuronyltransferase 2
Novel01300	50.3489	13.2982	1.2551	1.39e-05	0.0039271	-//-
Novel00474	226.8	100.465	0.97899	1.52e-05	0.0041167	-//-
XM_013191136.1	1074.31	2046.25	-0.82717	1.54e-05	0.0041167	SSTR4	somatostatin receptor 4;start_range=.,1097004
XM_013184146.1	82.9059	184.412	-0.96861	1.82e-05	0.0047142	LOC106037965	zinc finger and BTB domain-containing protein 8A-like
XM_013172287.1	17.4167	110.937	-1.3019	2.07e-05	0.0052288	LOC106030438	glutathione S-transferase-like
XM_013189820.1	5476.41	8401.45	-0.58388	2.5e-05	0.0061101	HSPB1	heat shock 27kDa protein 1;start_range=.,1493916
XM_013196830.1	159.679	300.422	-0.80875	2.54e-05	0.0061101	PALB2	partner and localizer of BRCA2
XM_013174524.1	169.456	374.83	-0.956	2.79e-05	0.0065259	SFR1	SWI5-dependent homologous recombination repair protein 1
XM_013194985.1	554.376	231.575	1.0112	3.21e-05	0.0069978	TCTEX1D2	Tctex1 domain containing 2
XM_013195695.1	365.098	189.449	0.83096	3.08e-05	0.0069978	FZD8	frizzled class receptor 8;start_range=.,866044
XM_013193378.1	4547.67	11712.5	-1.0595	3.17e-05	0.0069978	ANKRD1	ankyrin repeat domain 1 (cardiac muscle)
XM_013172615.1	409.798	907.975	-0.95128	3.48e-05	0.0074198	ODC1	ornithine decarboxylase 1
XM_013176154.1	2.23777	22.7826	-1.2463	3.87e-05	0.0080799	LOC106032938	nardilysin-like
XM_013174496.1	430.513	726.41	-0.6908	4.33e-05	0.0086696	LOC106029314
Novel01466	9.8187	51.9256	-1.2471	4.33e-05	0.0086696	-//-
XM_013182916.1	922.543	569.022	0.64605	4.78e-05	0.0090078	MRPL41	mitochondrial ribosomal protein L41
XM_013194999.1	263.51	527.842	-0.86098	4.74e-05	0.0090078	DIS3L2	DIS3 like 3'-5' exoribonuclease 2
XR_001212902.1	12.4867	57.635	-1.2329	4.63e-05	0.0090078	-//-
Novel01433	526.523	146.723	1.1807	5.46e-05	0.010078	-//-
XM_013175694.1	130.48	48.2181	1.0672	5.84e-05	0.010581	HS3ST5	heparan sulfate (glucosamine) 3-O-sulfotransferase 5
XM_013197629.1	125.539	41.72	1.1121	6.76e-05	0.011839	LOC106046557	kelch-like protein 4
XM_013200075.1	2477.46	4111	-0.6702	6.78e-05	0.011839	RPS15	ribosomal protein S15
XM_013170818.1	14.5169	46.7225	-1.1305	7.87e-05	0.013491	LOC106029528	mucin-5AC-like
XM_013198945.1	80.1405	189.027	-0.97792	8.21e-05	0.0136	LOC106047460	sodium/nucleoside cotransporter 1-like
XM_013197430.1	1.37141	19.4768	-1.167	8.16e-05	0.0136	LOC106046428	unconventional myosin-XVI-like
XM_013185109.1	958.568	508.157	0.79919	8.66e-05	0.014095	COL4A5	collagen%2C type IV%2C alpha 5
XM_013196672.1	52.2608	11.8793	1.187	8.82e-05	0.014125	LOC106045899	histone H1.10-like;start_range=.,244117
XM_013178897.1	3044.44	5543.24	-0.76315	0.00010442	0.01644	CACNG1	calcium channel%2C voltage-dependent%2C gamma subunit 1
XM_013194082.1	21.0943	108.943	-1.1822	0.0001099	0.017024	LOC106044188	cytochrome P450 1A4-like
XM_013172988.1	282.079	143.549	0.82995	0.00012439	0.018962	CACNA1	calcium channel%2C voltage-dependent%2C L type%2C alpha 1C subunit
XM_013177607.1	292.539	481.362	-0.65649	0.00012933	0.019317	LOC106033855	chromosome unknown open reading frame%2C human C11orf31
XM_013201113.1	702.953	1714.68	-0.98762	0.00013074	0.019317	MYLK4	myosin light chain kinase family%2C member 4
Novel00962	147.502	36.5796	1.1505	0.00013697	0.019634	-//-
XM_013183629.1	739.914	379.663	0.82191	0.00013627	0.019634	SLC25A5	solute carrier family 25 (mitochondrial carrier%3B adenine nucleotide translocator)%2C member 5
XM_013173623.1	792.274	401.983	0.83073	0.00014302	0.019907	ADORA2	adenosine A2a receptor
XM_013183639.1	30.3418	162.172	-1.1637	0.00014205	0.019907	GLRA4	glycine receptor%2C alpha 4
Novel01667	35.3294	1.8978	1.0913	0.00015094	0.020709	-//-
Novel01753	3.32522	24.1768	-1.1468	0.0001592	0.021535	-//-
XM_013192020.1	367.676	186.248	0.83081	0.000165	0.022009	NT5DC2	5'-nucleotidase domain containing 2
Novel01422	56.6896	144.649	-1.0005	0.00017928	0.023586	-//-
XM_013201906.1	57.115	114.978	-0.84271	0.0001988	0.025801	SLC35E4	solute carrier family 35%2C member E4
XM_013191026.1	738.433	1345.52	-0.755	0.00021553	0.0276	THBD
Novel00252	47.4456	16.674	1.0394	0.00021984	0.027781	-//-
XM_013190745.1	27.8923	4.85157	1.128	0.00022296	0.02781	LAMB4	laminin%2C beta 4
Novel00003	76.266	21.693	1.0962	0.00023076	0.028413	-//-
XM_013183241.1	264.638	125.064	0.87586	0.000241	0.029298	PCDH19	protocadherin 19
XM_013172412.1	9859.48	4672.14	0.87232	0.00027841	0.03301	FABP5	fatty acid binding protein 5 (psoriasis-associated)
XM_013170860.1	5.26453	37.5142	-1.0992	0.00027644	0.03301	LOC106029572	HEPACAM family member 2-like
XM_013172106.1	52.781	128.194	-0.95584	0.00028836	0.033774	LOC106030347	macrophage mannose receptor 1-like
Novel01954	36.1194	85.7022	-0.94582	0.00030824	0.035666	-//-
XM_013180350.1	980.706	1422.19	-0.50617	0.0003315	0.037901	EIF4E3	eukaryotic translation initiation factor 4E family member 3
XM_013196808.1	277.773	111.592	0.95747	0.00041771	0.047196	ACE
XM_013193722.1	114.388	266.566	-0.92285	0.00042301	0.047239	LOC106043950	16 kDa beta-galactoside-binding lectin
XM_013184080.1	241.549	105.533	0.91122	0.00044095	0.048676	LOC106037900	uncharacterized LOC106037900
