# Supplementary material for: Comparative Transcriptome Analyses of Leg Muscle during Early Growth between Geese (Anser cygnoides) Breeds Differing in Body Size Characteristics
Source: Genes (Basel). 2023 May 7;14(5):1048. doi: 10.3390/genes14051048 (PMC10217984; doi:10.3390/genes14051048)
Supplement: Supplementary file 1 [file genes-14-01048-s001.zip › Supplementary Excel S2ú║TSvsTW IPA 12 Networks.xls]

## Sheet: Sheet0
© 2000-2018 QIAGEN. All rights reserved.
ID	Analysis	Molecules in Network	Score	Focus Molecules	Top Diseases and Functions
1	0912-TJ-TSvsTW - 2018-09-12 03:01 PM	ADORA2A,Akt,AMOTL1,ANKRD1,BOP1,COL4A5,CXCL12,DIXDC1,ERK,ERK1/2,estrogen receptor,EXOSC6,EZR,FABP5,HSPB1,IgG,Jnk,MAP3K4,Mapk,MLIP,NFkB (complex),NOP16,ODC1,P38 MAPK,PCDH19,PTP4A2,RNF40,Rnr,RPL38,RPS15,RSAD2,SLC2A1,TCR,THBD,WDFY2	34	16	Cell-To-Cell Signaling and Interaction, Cellular Assembly and Organization, Hematological System Development and Function
2	0912-TJ-TSvsTW - 2018-09-12 03:01 PM	CRH,CSHL1,CYP19A1,DACH1,DIS3L2,EIF4E3,FBL,GATM,Gcg,GCGR,Histone h3,IDH1,KLK3,LEP,let-7,mir-21,NCOA1,NDUFA7,NFIX,NR5A2,NT5DC2,PELP1,PEMT,PKM,PROC,RPL12,SERPINE1,SIX1,SLC25A5,SLC2A2,SLC6A2,SSTR4,TAZ,TRAP1,ZBTB20	16	9	Hematological Disease, Metabolic Disease, Endocrine System Disorders
3	0912-TJ-TSvsTW - 2018-09-12 03:01 PM	ACE,ADAMTS9,BRCA1,CAPN1,Cd24a,DDIT4,DDX25,ENPP2,FZD8,GSR,LCAT,LGALS9B,LIPG,mir-24,miR-24-3p (and other miRNAs w/seed GGCUCAG),MORF4L1,NLRP12,NLRX1,NPR1,P glycoprotein,PADI2,PALB2,PENK,PGM3,PLTP,POLN,PROC,RNF31,SAT1,SORT1,TNF,TP53,TRAF4,UIMC1,VCAN	8	5	Cardiovascular Disease, Organismal Injury and Abnormalities, Cell-mediated Immune Response
4	0912-TJ-TSvsTW - 2018-09-12 03:01 PM	HS3ST5,PELP1	2	1	Cancer, Organismal Injury and Abnormalities, Reproductive System Disease
5	0912-TJ-TSvsTW - 2018-09-12 03:01 PM	Creb,TCTEX1D2	2	1	Connective Tissue Disorders, Developmental Disorder, Hereditary Disorder
6	0912-TJ-TSvsTW - 2018-09-12 03:01 PM	ANKRD9,EGLN	2	1	Infectious Diseases, Cancer, Gastrointestinal Disease
7	0912-TJ-TSvsTW - 2018-09-12 03:01 PM	MYLK4,RYR2	2	1	Cardiac Arrythmia, Cardiovascular Disease, Hereditary Disorder
8	0912-TJ-TSvsTW - 2018-09-12 03:01 PM	CACNG1,L-type Calcium Channel	2	1	Skeletal and Muscular Disorders, Skeletal and Muscular System Development and Function, Cardiac Arteriopathy
9	0912-TJ-TSvsTW - 2018-09-12 03:01 PM	MRPL41,SATB2,TP63	2	1	Connective Tissue Disorders, Developmental Disorder, Gastrointestinal Disease
10	0912-TJ-TSvsTW - 2018-09-12 03:01 PM	FBXL22,NIF3L1,TIMM8B	2	1	Cellular Development, Protein Trafficking, Auditory and Vestibular System Development and Function
11	0912-TJ-TSvsTW - 2018-09-12 03:01 PM	MKNK1,SFR1,SUZ12,SWI5	2	1	Cell Morphology, Cellular Function and Maintenance, Cell Death and Survival
12	0912-TJ-TSvsTW - 2018-09-12 03:01 PM	NKAP,ST8SIA6,STK40,TRAF2,TRAF3	2	1	Cell-To-Cell Signaling and Interaction, Hematological System Development and Function, Embryonic Development
